# Supplementary material for: The Marine Natural Compound Aplysinamisine I Selectively Induces Apoptosis and Exhibits Synergy with Taxol™ in Triple-Negative Breast Cancer Spheroids
Source: Mar Drugs. 2025 Sep 26;23(10):380. doi: 10.3390/md23100380 (PMC12565524; doi:10.3390/md23100380)
Supplement: Supplementary file 1 [file marinedrugs-23-00380-s001.zip]

Archive with 1 entries (1 files):
- marinedrugs-3874434-supplementary.pdf
